# Supplementary material for: Comparison of Laboratory and Daily-Life Gait Speed Assessment during ON and OFF States in Parkinson’s Disease
Source: Sensors (Basel). 2021 Jun 9;21(12):3974. doi: 10.3390/s21123974 (PMC8229328; doi:10.3390/s21123974)
Supplement: Supplementary file 1 [file sensors-21-03974-s001.zip]

Archive with 1 entries (1 files):
- sensors-1221217-supplementary.pdf
